# Supplementary material for: Copper Hexacyanoferrates Obtained via Flavocytochrome b2 Assistance: Characterization and Application
Source: Biosensors (Basel). 2025 Mar 2;15(3):157. doi: 10.3390/bios15030157 (PMC11940147; doi:10.3390/bios15030157)
Supplement: Supplementary file 1 [file biosensors-15-00157-s001.zip]

Archive with 1 entries (1 files):
- biosensors-3446669-supplementary.docx
